# Supplementary material for: Impacts of Hydrophobic Mismatch on Antimicrobial Peptide Efficacy and Bilayer Permeabilization
Source: Antibiotics (Basel). 2023 Nov 14;12(11):1624. doi: 10.3390/antibiotics12111624 (PMC10669323; doi:10.3390/antibiotics12111624)
Supplement: Supplementary file 1 [file antibiotics-12-01624-s001.zip]

Archive with 1 entries (1 files):
- antibiotics-2707356-supplementary.pdf
